# Supplementary material for: First-Principles Study of Hazardous Gas Molecule Adsorption on Janus MoSTe Monolayer Modified with Surface Vacancy Defect
Source: Nanomaterials (Basel). 2026 May 18;16(10):621. doi: 10.3390/nano16100621 (PMC13209916; doi:10.3390/nano16100621)
Supplement: Supplementary file 1 [file nanomaterials-16-00621-s001.zip]

Archive with 1 entries (1 files):
- nanomaterials-4263565-supplementary.pdf
